# Supplementary material for: Relationship Between Aquatic Fungal Diversity in Surface Water and Environmental Factors in Yunnan Dashanbao Black-Necked Crane National Nature Reserve, China
Source: J Fungi (Basel). 2025 Jul 16;11(7):526. doi: 10.3390/jof11070526 (PMC12299766; doi:10.3390/jof11070526)
Supplement: Supplementary file 1 [file jof-11-00526-s001.zip]

Archive with 9 entries (9 files):
- Figure S1. Location of 12 sampling sites in the Dashanbao Nature Reserve..pdf
- Figure S2. Representative sampling sites..pdf
- Figure S3 Hierarchical cluster dendrogram of 12 sites grouped by environmental variable similarities. .pdf
- Figure S4 Rarefaction curves of aquatic fungi of 36 samples at 12 sites based on Sobs index on OTU level.pdf
- Figure S5 The aquatic fungal composition and distribution of 12 sites in Dashanbao Nature Reserve at phylum level..pdf
- Table S1. OTUs obtained from the 36 samples of aquatic fungi in Yunnan Dashanbao Blacknecked Crane National Nature Reserve.csv
- Table S2.  Abundance of aquatic fungi at 12 sites at phylum level.csv
- Table S3. Prediction of the nutritional and functional groups of fungal communities in different samples by FUNGuild.csv
- Table S4. Significant correlations between dominant fungal genera and environmental factors.pdf
