# Supplementary material for: Relationship Between Aquatic Fungal Diversity in Surface Water and Environmental Factors in Yunnan Dashanbao Black-Necked Crane National Nature Reserve, China
Source: J Fungi (Basel). 2025 Jul 16;11(7):526. doi: 10.3390/jof11070526 (PMC12299766; doi:10.3390/jof11070526)
Supplement: Supplementary file 1 [file jof-11-00526-s001.zip › Table S2. Abundance of aquatic fungi at 12 sites at phylum level.csv]

Table S2 Abundance of aquatic fungi in 12 sites at phylum level
Phylum	Phylum number	Abundance
p__Ascomycota	1807	51.75%
p__Chytridiomycota	709	20.30%
p__Basidiomycota	675	19.33%
p__Rozellomycota	226	6.47%
p__Mortierellomycota	31	0.89%
p__Monoblepharomycota	19	0.54%
p__Olpidiomycota	7	0.20%
p__Glomeromycota	4	0.11%
p__Zoopagomycota	3	0.09%
p__Mucoromycota	3	0.09%
p__Entorrhizomycota	2	0.06%
p__Calcarisporiellomycota	2	0.06%
p__Blastocladiomycota	1	0.03%
p__Basidiobolomycota	1	0.03%
p__Neocallimastigomycota	1	0.03%
p__Aphelidiomycota	1	0.03%
